# Supplementary material for: Studies about the Dietary Impact on “Free” Glycation Compounds in Human Saliva
Source: Foods. 2022 Jul 15;11(14):2112. doi: 10.3390/foods11142112 (PMC9324897; doi:10.3390/foods11142112)
Supplement: Supplementary file 1 [file foods-11-02112-s001.zip]

Archive with 1 entries (1 files):
- foods-1784266-supplementary.pdf
